# Supplementary material for: Ferrocene-Based Terpolyamides and Their PDMS-Containing Block Copolymers: Synthesis and Physical Properties
Source: Polymers (Basel). 2022 Nov 23;14(23):5087. doi: 10.3390/polym14235087 (PMC9735706; doi:10.3390/polym14235087)
Supplement: Supplementary file 1 [file polymers-14-05087-s001.zip]

Archive with 1 entries (1 files):
- polymers-2005131-supplementary.pdf
